# Supplementary material for: Unearthing forensic genetics: preliminary results on the ability to generate DNA profiles from buried human biological samples
Source: Int J Legal Med. 2026 Mar 25;140(4):1997–2009. doi: 10.1007/s00414-026-03775-4 (PMC13275538; doi:10.1007/s00414-026-03775-4)
Supplement: Supplementary file 2 — Supplementary file2 (XLSX 364 KB) [file 414_2026_3775_MOESM2_ESM.xlsx]

## Sheet: Quantifications
		International Journal of Legal Medicine
		Unearthing Forensic Genetics: preliminary results on the ability to generate DNA profiles from buried human biological samples
		Susana Gracia-de-Lucas, César López-Matayoshi, Manuel Lozano-García and Cláudia Gomes*
		*Corresponding authors: Cláudia Gomes; clopes01@ucm.es; César López Matayoshi, clopezma@ucm.es
	Supplementary Material 1. Quantification values, where at least one quantification result is obtained. The other weeks are not shown as there were no quantification results.
	SG: blood	E: buried	Individuals: M, E, C, S.
	SAL: saliva	S: surface
	Sample Name	Target Name	Task	Reporter	Quencher	Cт	Cт Mean	Cт SD	Quantity	Efficiency	Slope	Automatic Ct Threshold	Ct Threshold	Automatic Baseline	Baseline Start	Baseline End
week 1	M1 SG E	QUANTIFIER HUMAN	UNKNOWN	FAM	NFQ-MGB	32.6808	32.6808		0.00676178	100.813	-3.3026	TRUE	0.0156713	TRUE	3	29
	M1 SG E	IPC	UNKNOWN	VIC	NFQ-MGB	25.9567	25.9567					TRUE	0.0235604	TRUE	3	24
	M1 SG S	QUANTIFIER HUMAN	UNKNOWN	FAM	NFQ-MGB	29.3572	29.3572		0.0686172	100.813	-3.3026	TRUE	0.0156713	TRUE	3	25
	M1 SG S	IPC	UNKNOWN	VIC	NFQ-MGB	27.5662	27.5662					TRUE	0.0235604	TRUE	3	25
	M1 SAL S	QUANTIFIER HUMAN	UNKNOWN	FAM	NFQ-MGB	Undetermined				100.813	-3.3026	TRUE	0.0156713	TRUE	3	39
	M1 SAL S	IPC	UNKNOWN	VIC	NFQ-MGB	Undetermined						TRUE	0.0235604	TRUE	3	39
	M1 SAL E	QUANTIFIER HUMAN	UNKNOWN	FAM	NFQ-MGB	28.7344	28.7344		0.105929	100.813	-3.3026	TRUE	0.0156713	TRUE	3	25
	M1 SAL E	IPC	UNKNOWN	VIC	NFQ-MGB	25.7425	25.7425					TRUE	0.0235604	TRUE	3	23
week 2	M2 SG E	QUANTIFIER HUMAN	UNKNOWN	FAM	NFQ-MGB	Undetermined				100.813	-3.3026	TRUE	0.0156713	TRUE	3	39
	M2 SG E	IPC	UNKNOWN	VIC	NFQ-MGB	27.1764	27.1764					TRUE	0.0235604	TRUE	3	25
	M2 SG S	QUANTIFIER HUMAN	UNKNOWN	FAM	NFQ-MGB	34.0174	34.0174		0.00266302	100.813	-3.3026	TRUE	0.0156713	TRUE	3	31
	M2 SG S	IPC	UNKNOWN	VIC	NFQ-MGB	30.3515	30.3515					TRUE	0.0235604	TRUE	3	28
	M2 SAL E	QUANTIFIER HUMAN	UNKNOWN	FAM	NFQ-MGB	30.2871	30.2871		0.0358821	100.813	-3.3026	TRUE	0.0156713	TRUE	3	27
	M2 SAL E	IPC	UNKNOWN	VIC	NFQ-MGB	26.4618	26.4618					TRUE	0.0235604	TRUE	3	24
	M2 SAL S	QUANTIFIER HUMAN	UNKNOWN	FAM	NFQ-MGB	Undetermined				100.813	-3.3026	TRUE	0.0156713	TRUE	3	39
	M2 SAL S	IPC	UNKNOWN	VIC	NFQ-MGB	Undetermined						TRUE	0.0235604	TRUE	3	39
week 3	M3 SG E	QUANTIFIER HUMAN	UNKNOWN	FAM	NFQ-MGB	Undetermined				100.813	-3.3026	TRUE	0.0156713	TRUE	3	39
	M3 SG E	IPC	UNKNOWN	VIC	NFQ-MGB	25.9018	25.9018					TRUE	0.0235604	TRUE	3	24
	M3 SG S	QUANTIFIER HUMAN	UNKNOWN	FAM	NFQ-MGB	Undetermined				100.813	-3.3026	TRUE	0.0156713	TRUE	3	39
	M3 SG S	IPC	UNKNOWN	VIC	NFQ-MGB	26.4475	26.4475					TRUE	0.0235604	TRUE	3	24
	M3 SAL E	QUANTIFIER HUMAN	UNKNOWN	FAM	NFQ-MGB	Undetermined				100.813	-3.3026	TRUE	0.0156713	TRUE	3	39
	M3 SAL E	IPC	UNKNOWN	VIC	NFQ-MGB	Undetermined						TRUE	0.0235604	TRUE	3	39
	M3 SAL S	QUANTIFIER HUMAN	UNKNOWN	FAM	NFQ-MGB	33.4833	33.4833		0.00386452	100.813	-3.3026	TRUE	0.0156713	TRUE	3	30
	M3 SAL S	IPC	UNKNOWN	VIC	NFQ-MGB	27.9969	27.9969					TRUE	0.0235604	TRUE	3	26
week 4	M4 SG E	QUANTIFIER HUMAN	UNKNOWN	FAM	NFQ-MGB	Undetermined				100.813	-3.3026	TRUE	0.0156713	TRUE	3	39
	M4 SG E	IPC	UNKNOWN	VIC	NFQ-MGB	26.4995	26.4995					TRUE	0.0235604	TRUE	3	24
	M4 SG S	QUANTIFIER HUMAN	UNKNOWN	FAM	NFQ-MGB	Undetermined				100.813	-3.3026	TRUE	0.0156713	TRUE	3	39
	M4 SG S	IPC	UNKNOWN	VIC	NFQ-MGB	Undetermined						TRUE	0.0235604	TRUE	3	39
	M4 SAL E	QUANTIFIER HUMAN	UNKNOWN	FAM	NFQ-MGB	Undetermined				100.813	-3.3026	TRUE	0.0156713	TRUE	3	39
	M4 SAL E	IPC	UNKNOWN	VIC	NFQ-MGB	Undetermined						TRUE	0.0235604	TRUE	3	39
	M4 SAL S	QUANTIFIER HUMAN	UNKNOWN	FAM	NFQ-MGB	36.4846	36.4846		0.000476791	100.813	-3.3026	TRUE	0.0156713	TRUE	3	33
	M4 SAL S	IPC	UNKNOWN	VIC	NFQ-MGB	34.1124	34.1124					TRUE	0.0235604	TRUE	3	32
week 2	S2 SG E	QUANTIFIER HUMAN	UNKNOWN	FAM	NFQ-MGB	Undetermined				100.813	-3.3026	TRUE	0.0156713	TRUE	3	39
	S2 SG E	IPC	UNKNOWN	VIC	NFQ-MGB	Undetermined						TRUE	0.0235604	TRUE	3	39
	S2 SG S	QUANTIFIER HUMAN	UNKNOWN	FAM	NFQ-MGB	36.0273	36.0273		0.000655832	100.813	-3.3026	TRUE	0.0156713	TRUE	3	32
	S2 SG S	IPC	UNKNOWN	VIC	NFQ-MGB	Undetermined						TRUE	0.0235604	TRUE	3	39
	S2 SAL E	QUANTIFIER HUMAN	UNKNOWN	FAM	NFQ-MGB	Undetermined				100.813	-3.3026	TRUE	0.0156713	TRUE	3	39
	S2 SAL E	IPC	UNKNOWN	VIC	NFQ-MGB	Undetermined						TRUE	0.0235604	TRUE	3	39
	S2 SAL S	QUANTIFIER HUMAN	UNKNOWN	FAM	NFQ-MGB	Undetermined				100.813	-3.3026	TRUE	0.0156713	TRUE	3	38
	S2 SAL S	IPC	UNKNOWN	VIC	NFQ-MGB	Undetermined						TRUE	0.0235604	TRUE	3	39
week 1	C1 SAL S	QUANTIFIER HUMAN	UNKNOWN	FAM	NFQ-MGB	32.9506	32.9506		0.00560236	100.813	-3.3026	TRUE	0.0156713	TRUE	3	30
	C1 SAL S	IPC	UNKNOWN	VIC	NFQ-MGB	26.9352	26.9352					TRUE	0.0235604	TRUE	3	24
	C1 SG E	QUANTIFIER HUMAN	UNKNOWN	FAM	NFQ-MGB	Undetermined				100.813	-3.3026	TRUE	0.0156713	TRUE	3	39
	C1 SG E	IPC	UNKNOWN	VIC	NFQ-MGB	Undetermined						TRUE	0.0235604	TRUE	3	39
	C1 SAL E	QUANTIFIER HUMAN	UNKNOWN	FAM	NFQ-MGB	29.5128	29.5128		0.0615625	100.813	-3.3026	TRUE	0.0156713	TRUE	3	27
	C1 SAL E	IPC	UNKNOWN	VIC	NFQ-MGB	33.0236	33.0236					TRUE	0.0235604	TRUE	3	31
	C1 SG S	QUANTIFIER HUMAN	UNKNOWN	FAM	NFQ-MGB	Undetermined					-3.3026	TRUE	0.0156713	TRUE	3	39
	C1 SG S	IPC	UNKNOWN	VIC	NFQ-MGB	Undetermined						TRUE	0.0235604	TRUE	3	39
week 3	C3 SG S	QUANTIFIER HUMAN	UNKNOWN	FAM	NFQ-MGB	39.0399	39.0399		8.0275e-05	100.813	-3.3026	TRUE	0.0156713	TRUE	3	35
	C3 SG S	IPC	UNKNOWN	VIC	NFQ-MGB	30.3223	30.3223					TRUE	0.0235604	TRUE	3	28
	C3 SG E	QUANTIFIER HUMAN	UNKNOWN	FAM	NFQ-MGB	Undetermined				100.813	-3.3026	TRUE	0.0156713	TRUE	3	39
	C3 SG E	IPC	UNKNOWN	VIC	NFQ-MGB	Undetermined						TRUE	0.0235604	TRUE	3	39
	C3 SAL S	QUANTIFIER HUMAN	UNKNOWN	FAM	NFQ-MGB	Undetermined				100.813	-3.3026	TRUE	0.0156713	TRUE	3	39
	C3 SAL S	IPC	UNKNOWN	VIC	NFQ-MGB	Undetermined						TRUE	0.0235604	TRUE	3	39
	C3 SAL E	QUANTIFIER HUMAN	UNKNOWN	FAM	NFQ-MGB	Undetermined				100.813	-3.3026	TRUE	0.0156713	TRUE	3	39
	C3 SAL E	IPC	UNKNOWN	VIC	NFQ-MGB	Undetermined						TRUE	0.0235604	TRUE	3	39
week 2	E2 SAL S	QUANTIFIER HUMAN	UNKNOWN	FAM	NFQ-MGB	Undetermined				100.813	-3.3026	TRUE	0.0156713	TRUE	3	39
	E2 SAL S	IPC	UNKNOWN	VIC	NFQ-MGB	39.2567	39.2567					TRUE	0.0235604	TRUE	3	35
	E2 SG S	QUANTIFIER HUMAN	UNKNOWN	FAM	NFQ-MGB	37.0564	37.0564		0.000320021	100.813	-3.3026	TRUE	0.0156713	TRUE	3	33
	E2 SG S	IPC	UNKNOWN	VIC	NFQ-MGB	Undetermined						TRUE	0.0235604	TRUE	3	39
	E2 SG E	QUANTIFIER HUMAN	UNKNOWN	FAM	NFQ-MGB	Undetermined				100.813	-3.3026	TRUE	0.0156713	TRUE	3	39
	E2 SG E	IPC	UNKNOWN	VIC	NFQ-MGB	Undetermined						TRUE	0.0235604	TRUE	3	39
	E2 SAL E	QUANTIFIER HUMAN	UNKNOWN	FAM	NFQ-MGB	Undetermined				100.813	-3.3026	TRUE	0.0156713	TRUE	3	39
	E2 SAL E	IPC	UNKNOWN	VIC	NFQ-MGB	Undetermined						TRUE	0.0235604	TRUE	3	39
	E2 SAL S	QUANTIFIER HUMAN	UNKNOWN	FAM	NFQ-MGB	Undetermined				100.813	-3.3026	TRUE	0.0156713	TRUE	3	39
	E2 SAL S	IPC	UNKNOWN	VIC	NFQ-MGB	39.2567	39.2567					TRUE	0.0235604	TRUE	3	35
week 3	E3 SAL S	QUANTIFIER HUMAN	UNKNOWN	FAM	NFQ-MGB	Undetermined				100.813	-3.3026	TRUE	0.0156713	TRUE	3	36
	E3 SAL S	IPC	UNKNOWN	VIC	NFQ-MGB	Undetermined						TRUE	0.0235604	TRUE	3	33
	E3 SG E	QUANTIFIER HUMAN	UNKNOWN	FAM	NFQ-MGB	Undetermined				100.813	-3.3026	TRUE	0.0156713	TRUE	3	39
	E3 SG E	IPC	UNKNOWN	VIC	NFQ-MGB	Undetermined						TRUE	0.0235604	TRUE	3	39
	E3 SAL E	QUANTIFIER HUMAN	UNKNOWN	FAM	NFQ-MGB	Undetermined				100.813	-3.3026	TRUE	0.0156713	TRUE	3	39
	E3 SAL E	IPC	UNKNOWN	VIC	NFQ-MGB	Undetermined						TRUE	0.0235604	TRUE	3	39
	E3 SG S	QUANTIFIER HUMAN	UNKNOWN	FAM	NFQ-MGB	32.5849	32.5849		0.00722933	100.813	-3.3026	TRUE	0.0156713	TRUE	3	29
	E3 SG S	IPC	UNKNOWN	VIC	NFQ-MGB	31.1141	31.1141					TRUE	0.0235604	TRUE	3	29

## Sheet: GeneticProfiles
	Genetic profiles obtained for the four individuals considered during the five weeks. From week five to week ten, no genetic results were obtained.
				D8S1179		D21S11		D7S820		CSF1PO		D3S1358		TH01		D13S317		D16S539		D2S1338		D19S433		vWA		TPOX		D18S51		AMEL		D5S818		FGA
Individual	Week	Location	Sample	Alleles	Height (RFUs)	Alleles	Height (RFUs)	Alleles	Height (RFUs)	Alleles	Height (RFUs)	Alleles	Height (RFUs)	Alleles	Height (RFUs)	Alleles	Height (RFUs)	Alleles	Height (RFUs)	Alleles	Height (RFUs)	Alleles	Height (RFUs)	Alleles	Height (RFUs)	Alleles	Height (RFUs)	Alleles	Height (RFUs)	Alleles	Height (RFUs)	Alleles	Height (RFUs)	Alleles	Height (RFUs)
M	Control		Blood	10	15010	30	8619	10	2506	11	5877	16	7512	6	9361	11	6711	12	13477	16	3291	14	8928	16	9589	8	13152	13	3079	X	11210	12	6107	19	2705
				14	12812	32.2	7708	12	2086			18	6904	9.3	6353	13	5508			17	3222	15.2	9152	17	8531			15	2249	Y	12623	14	5712	23	2190
			Saliva	-	-	30.2	63	-	-	-	-	-	-	6	68	-	-	-	-	-	-	-	-	-	-	-	-	-	-	-	-	-	-	-	-
				-	-	-	-	-	-			-	-	-	-	-	-			-	-	-	-	-	-			-	-	-	-	-	-	-	-
	1	Buried	Blood	10	247	-	-	-	-	-	-	16	154	-	-	-	-	-	-	-	-	14	274	16	194	-	-	-	-	X	319	12	122	-	-
				14	115	-	-	-	-			18	194	-	-	13	44			-	-	15.2	398	-	-			-	-	Y	127	14	50	-	-
			Saliva	10	328	-	-	-	-	-	-	16	135	-	-	-	-	-	-	-	-	14	446	-	-	-	-	-	-	X	582	-	-	-	-
				14	189	-	-	-	-			18	101	-	-	-	-			-	-	15.2	511	-	-			-	-	Y	528	-	-	-	-
		Surface	Blood	10	4350	30	790	10	63	11	86	16	2981	6	1169	11	540	12	474	16	76	14	2610	16	1882	8	1321	13	84	X	2400	12	1045	19	206
				14	2828	32.2	435	12	44			18	2759	9.3	705	13	360			17	51	15.2	2428	17	2174			-	-	Y	2597	14	1003	23	89
			Saliva	-	-	-	-	-	-	-	-	-	-	-	-	-	-	-	-	-	-	-	-	-	-	-	-	-	-	-	-	-	-	-	-
				-	-	-	-	-	-			-	-	-	-	-	-			-	-	-	-	-	-			-	-	-	-	-	-	-	-
	2	Buried	Blood	-	-	-	-	-	-	-	-	18	73	-	-	-	-	-	-	-	-	-	-	-	-	-	-	-	-	-	-	-	-	-	-
				-	-	-	-	-	-			-	-	-	-	-	-			-	-	-	-	-	-			-	-	-	-	-	-	-	-
			Saliva	10	1431	30	220	-	-	11	214	16	985	6	342	11	100	12	183	16	167	14	685	16	445	8	65	13	302	X	684	12	172	19	149
				14	550	-	-	12	56			18	578	9.3	352	13	83			17	121	15.2	912	17	642			15	118	Y	486	14	150	23	100
		Surface	Blood	10	67	-	-	-	-	-	-	16	64	-	-	-	-	12	94	-	-	-	-	-	-	-	-	-	-	X	82	-	-	-	-
				14	61	-	-	-	-			-	-	-	-	-	-			-	-	14	139	-	-			-	-	-	-	-	-	-	-
			Saliva	10	136	-	-	-	-	-	-	16	138	-	-	-	-	-	-	-	-	14	120	16	112	-	-	-	-	X	126	-	-	19	51
				-	-	-	-	-	-			18	102	9.3	57	-	-			-	-	-	-	-	-			-	-	-	-	-	-	-	-
	3	Buried	Blood	-	-	-	-	-	-	-	-	18	206	-	-	13	84	-	-	-	-	-	-	-	-	-	-	13	74	-	-	-	-	-	-
				-	-	-	-	-	-	-	-	-	-	-	-	-	-	-	-	-	-	-	-	-	-	-	-	-	-	-	-	-	-	-	-
			Saliva	10	234	-	-	-	-	-	-	-	-	9.3	72	-	-	-	-	-	-	14	163	16	162	8	74	-	-	X	167	12	66	-	-
				14	66	-	-	-	-			-	-	-	-	-	-			-	-	-	-	-	-	-	-	-	-	Y	114	14	119	-	-
		Surface	Blood	-	-	-	-	-	-	-	-	-	-	-	-	13	161	-	-	-	-	14	55	16	84	-	-	-	-	X	178	14	76	19	82
				-	-	-	-	-	-			-	-	-	-	-	-			-	-	-	-	-	-			-	-	Y	65	-	-	23	57
			Saliva	10	106	-	-	12	52	-	-	18	71	9.3	72	11	58	-	-	-	-	-	-	16	56	8	59	-	-	X	222	12	54	19	74
				14	63	-	-	-	-			-	-	-	-	-	-			-	-	-	-	-	-			-	-	Y	67	14	91	-	-
	4	Buried	Blood	-	-	-	-	-	-	-	-	-	-	-	-	-	-	-	-	-	-	-	-	-	-	-	-	-	-	-	-	-	-	-	-
				-	-	-	-	-	-			-	-	-	-	-	-			-	-	-	-	-	-			-	-	-	-	-	-	-	-
			Saliva	14	51	-	-	-	-	-	-	-	-	-	-	-	-	-	-	-	-	-	-	-	-	-	-	-	-	-	-	12	69	-	-
				-	-	-	-	-	-			-	-	-	-	-	-			-	-	-	-	-	-			-	-	-	-	-	-	-	-
		Surface	Blood	-	-	-	-	-	-	-	-	-	-	-	-	-	-	-	-	-	-	14	31	-	-	-	-	-	-	-	-	-	-	-	-
				-	-	-	-	-	-			-	-	-	-	-	-			-	-	15.2	54	-	-			-	-	-	-	-	-	-	-
			Saliva	-	-	-	-	12	53	-	-	-	-	-	-	-	-	-	-	-	-	-	-	-	-	-	-	-	-	-	-	-	-	-	-
				-	-	-	-	-	-			-	-	-	-	-	-			-	-	-	-	-	-			-	-	-	-	-	-	-	-
	5	Buried	Blood	-	-	-	-	-	-	-	-	-	-	9.3	66	-	-	-	-	-	-	-	-	16	79	-	-	-	-	X	70	-	-	-	-
				-	-	-	-	-	-			-	-	-	-	-	-			-	-	-	-	-	-			-	-	-	-	-	-	-	-
			Saliva	-	-	-	-	-	-	-	-	-	-	-	-	-	-	-	-	-	-	-	-	-	-	-	-	-	-	-	-	-	-	-	-
				-	-	-	-	-	-			-	-	-	-	-	-			-	-	-	-	-	-			-	-	-	-	-	-	-	-
		Surface	Blood	-	-	-	-	-	-	-	-	-	-	-	-	-	-	-	-	-	-	-	-	-	-	-	-	-	-	Y	70	-	-	-	-
				-	-	-	-	-	-			-	-	-	-	-	-			-	-	-	-	-	-			-	-	-	-	-	-	-	-
			Saliva	-	-	-	-	-	-	-	-	-	-	-	-	-	-	-	-	-	-	-	-	-	-	-	-	-	-	-	-	-	-	-	-
				-	-	-	-	-	-			-	-	-	-	-	-			-	-	-	-	-	-			-	-	-	-	-	-	-	-
				D8S1179		D21S11		D7S820		CSF1PO		D3S1358		TH01		D13S317		D16S539		D2S1338		D19S433		vWA		TPOX		D18S51		AMEL		D5S818		FGA
Individual	Week	Location	Sample	Alleles	Height (RFUs)	Alleles	Height (RFUs)	Alleles	Height (RFUs)	Alleles	Height (RFUs)	Alleles	Height (RFUs)	Alleles	Height (RFUs)	Alleles	Height (RFUs)	Alleles	Height (RFUs)	Alleles	Height (RFUs)	Alleles	Height (RFUs)	Alleles	Height (RFUs)	Alleles	Height (RFUs)	Alleles	Height (RFUs)	Alleles	Height (RFUs)	Alleles	Height (RFUs)	Alleles	Height (RFUs)
E.	Control		Blood	11	12283	30	7126	8	2240	11	2403	14	8231	6	12977	8	6599	13	10113	20	1987	14	15090	14	7788	8	7049	12	2302	X	9170	12	5486	20	2053
				13	10407	31.2	6263	10	1794	12	1998	16	6440			12	4800			23	1434			16	6409			16	1813	Y	9412	13	5159	21	2113
			Saliva	11	20551	30	7020	8	546	11	592	14	9718	6	18021	8	3393	13	5645	20	698	14	26227	14	10354	8	10346	12	894	X	27942	12	6648	20	1074
				13	15772	31.2	6232	10	460	12	545	16	6009			12	2224			23	537			16	8384			16	418	Y	22996	13	5919	21	1014
	1	Buried	Blood	-	-	-	-	-	-	-	-	14	71	-	-	-	-	-	-	-	-	-	-	-	-	-	-	-	-	-	-	-	-	-	-
				-	-	-	-	-	-	-	-	-	-			-	-			-	-			-	-			-	-	-	-	-	-	-	-
			Saliva	11	257	30	69	-	-	-	-	14	621	6	308	8	135	13	61	-	-	14	768	14	245	8	71	-	-	X	335	-	-	-	-
				13	107	-	-	-	-	-	-	16	59			-	-			-	-			-	-			-	-	Y	403	-	-	-	-
		Surface	Blood	11	13056	30	5702	8	1430	11	1935	14	8108	6	15674	8	3601	13	8284	20	1839	14	16494	14	9632	8	12002	12	1843	X	12057	12	5320	20	1916
				13	12975	31.2	5234	10	1099	12	1639	16	7443			12	2934			23	1696			16	9562			16	1400	Y	11397	13	4676	21	1599
			Saliva	-	-	-	-	-	-	-	-	-	-	-	-	-	-	-	-	-	-	-	-	-	-	-	-	-	-	X	72	-	-	-	-
				13	128	-	-	-	-	-	-	-	-			-	-			-	-			-	-			-	-	-	-	-	-	-	-
	2	Buried	Blood	-	-	-	-	-	-	-	-	-	-	-	-	-	-	-	-	-	-	-	-	-	-	-	-	-	-	-	-	-	-	-	-
				-	-	-	-	-	-	12	162	-	-			-	-			-	-			-	-			-	-	-	-	-	-	-	-
			Saliva	-	-	-	-	-	-	-	-	-	-	-	-	-	-	-	-	-	-	-	-	-	-	-	-	-	-	-	-	-	-	-	-
				-	-	-	-	-	-	-	-	-	-			-	-			-	-			-	-			-	-	-	-	-	-	-	-
		Surface	Blood	11	410	-	-	-	-	-	-	14	278	-	-	-	-	-	-	-	-	14	658	14	79	-	-	12	77	X	207	-	-	-	-
				13	389	-	-	-	-	-	-	16	193			-	-			-	-			-	-			-	-	Y	368	13	101	-	-
			Saliva	-	-	-	-	-	-	-	-	-	-	-	-	-	-	-	-	-	-	-	-	-	-	-	-	12	54	-	-	-	-	-	-
				-	-	-	-	-	-	-	-	-	-			-	-			-	-			-	-			-	-	-	-	-	-	-	-
	3	Buried	Blood	-	-	-	-	-	-	-	-	-	-	6	114	-	-	-	-	-	-	-	-	-	-	-	-	-	-	X	129	13	95	-	-
				-	-	-	-	-	-	-	-	-	-	-	-	-	-			-	-	-	-	-	-			-	-	-	-	-	-	-	-
			Saliva	-	-	-	-	-	-	-	-	-	-	-	-	-	-	-	-	-	-	-	-	-	-	-	-	-	-	X	110	13	52	-	-
				-	-	-	-	-	-	-	-	14	141			-	-			-	-	-	-	-	-			-	-	-	-	-	-	-	-
		Surface	Blood	11	608	-	-	-	-	-	-	14	384	6	94	-	-	-	-	-	-	14	1288	14	161	8	71	-	-	X	204	12	129	-	-
				13	346	-	-	-	-	-	-	16	245	-	-	-	-			-	-	-	-	16	95			-	-	Y	319	13	197	-	-
			Saliva	-	-	-	-	-	-	-	-	14	84	-	-	-	-	-	-	-	-	-	-	-	-	-	-	-	-	-	-	-	-	-	-
				-	-	-	-	-	-	-	-	-	-			-	-			-	-	-	-	-	-			-	-	-	-	-	-	-	-
	4	Buried	Blood	-	-	-	-	-	-	-	-	-	-	-	-	-	-	-	-	-	-	-	-	-	-	-	-	-	-	X	55	-	-	-	-
				-	-	-	-	-	-	-	-	-	-			-	-			-	-			-	-			-	-	-	-	-	-	-	-
			Saliva	-	-	-	-	-	-	-	-	-	-	-	-	-	-	-	-	-	-	-	-	-	-	-	-	-	-	-	-	-	-	-	-
				-	-	-	-	-	-	-	-	-	-			-	-			-	-			-	-			-	-	-	-	-	-	-	-
		Surface	Blood	-	-	-	-	-	-	-	-	-	-	-	-	-	-	-	-	-	-	-	-	-	-	-	-	-	-	X	110	-	-	-	-
				-	-	-	-	-	-	-	-	-	-			-	-			-	-			-	-			-	-	-	-	-	-	-	-
			Saliva	13	83	-	-	-	-	-	-	-	-	-	-	-	-	-	-	-	-	-	-	-	-	-	-	-	-	-	-	-	-	-	-
				-	-	-	-	-	-	-	-	-	-			-	-			-	-			-	-			-	-	-	-	-	-	-	-
	5	Buried	Blood	-	-	-	-	-	-	-	-	-	-	-	-	-	-	-	-	-	-	-	-	-	-	-	-	-	-	-	-	12	79	-	-
				-	-	-	-	-	-	-	-	-	-			-	-			-	-			-	-			-	-	-	-	13	51	-	-
			Saliva	-	-	-	-	-	-	-	-	-	-	-	-	-	-	-	-	-	-	-	-	-	-	-	-	-	-	-	-	-	-	-	-
				-	-	-	-	-	-	-	-	-	-			-	-			-	-			-	-			-	-	-	-	-	-	-	-
		Surface	Blood	-	-	-	-	-	-	-	-	-	-	-	-	-	-	-	-	-	-	-	-	-	-	-	-	-	-	-	-	-	-	-	-
				-	-	-	-	-	-	-	-	-	-			-	-			-	-			-	-			-	-	-	-	-	-	-	-
			Saliva	-	-	-	-	-	-	-	-	-	-	-	-	-	-	-	-	-	-	-	-	-	-	-	-	-	-	-	-	-	-	-	-
				-	-	-	-	-	-	-	-	-	-			-	-			-	-			-	-			-	-	-	-	-	-	-	-
				D8S1179		D21S11		D7S820		CSF1PO		D3S1358		TH01		D13S317		D16S539		D2S1338		D19S433		vWA		TPOX		D18S51		AMEL		D5S818		FGA
Individual	Week	Location	Sample	Alleles	Height (RFUs)	Alleles	Height (RFUs)	Alleles	Height (RFUs)	Alleles	Height (RFUs)	Alleles	Height (RFUs)	Alleles	Height (RFUs)	Alleles	Height (RFUs)	Alleles	Height (RFUs)	Alleles	Height (RFUs)	Alleles	Height (RFUs)	Alleles	Height (RFUs)	Alleles	Height (RFUs)	Alleles	Height (RFUs)	Alleles	Height (RFUs)	Alleles	Height (RFUs)	Alleles	Height (RFUs)
C.	Control		Blood	10	14265	29	5997	8	677	11	677	16	11667	7	6569	11	284.5	13	6437	17	1472	15	14727	18	7799	10	4753	14	677	X	16448	12	5470	20	1343
				13	11899	30	5490	11	501	13	583			9	5529	12	2802			23	557			19	7380	11	4862	16	562			13	4274	24	989
			Saliva	10	1706	29	670	8	104	11	234	16	3633	7	1777	11	1101	13	996	17	191	15	3011	18	1673	10	1391	14	282	X	2240	12	649	20	248
				13	1297	30	943	11	86	13	126			9	1108	12	679			23	355			19	1783	11	932	16	210			13	1219	24	233
	1	Buried	Blood	-	-	-	-	-	-	-	-	-	-	-	-	-	-	-	-	-	-	-	-	-	-	-	-	-	-	X	75	-	-	-	-
				-	-	-	-	-	-	-	-			-	-	-	-			-	-			-	-	-	-	-	-			-	-	-	-
			Saliva	10	650	29	41	-	-	-	-	16	595	7	69	-	-	13	70	-	-	15	1164	-	-	10	87	-	-	X	591	12	113	20	100
				13	414	30	92	-	-	-	-			9	125	12	101			-	-			19	76	-	-	-	-			13	168	24	91
		Surface	Blood	10	6908	29	1454	-	-	-	-	16	3332	7	1451	-	-	13	555	17	123	15	2522	18	3933	10	1895	-	-	X	6228	12	1128	-	-
				13	6170	30	1324	-	-	-	-			9	962	-	-			-	-			19	2997	11	1507	-	-			13	-	-	-
			Saliva	10	16034	29	2076	8	77	-	-	16	12905	7	3365	11	705	13	1063	17	65	15	15750	18	5375	10	2391	-	-	X	31135	12	3366	20	595
				13	12136	30	1758	11	55	-	-			9	2489	12	567			-	-			19	4734	11	2185	14	96			13	2706	24	303
	2	Buried	Blood	-	-	-	-	-	-	-	-	-	-	-	-	-	-	-	-	-	-	-	-	-	-	-	-	-	-	-	-	-	-	-	-
				-	-	-	-	-	-	-	-			-	-	-	-			-	-			-	-	-	-	-	-			-	-	-	-
			Saliva	-	-	-	-	-	-	-	-	-	-	-	-	-	-	-	-	-	-	-	-	-	-	-	-	-	-	X	52	-	-	-	-
				-	-	-	-	-	-	-	-			-	-	-	-			-	-			-	-	-	-	-	-			-	-	-	-
		Surface	Blood	10	467	29	87	-	-	-	-	16	403	7	151	-	-	13	144	-	-	15	533	18	245	10	249	-	-	X	560	12	174	20	75
				13	608	30	54	-	-	-	-			9	44	-	-			-	-			19	552	11	228	-	-			13	180	-	-
			Saliva	10	264	-	-	-	-	-	-	16	115	-	-	-	-	-	-	-	-	15	68	-	-	-	-	-	-	X	204	-	-	-	-
				13	72	-	-	-	-	-	-			-	-	-	-			-	-			-	-	-	-	-	-			-	-	-	-
	3	Buried	Blood	-	-	-	-	-	-	-	-	-	-	-	-	-	-	-	-	-	-	-	-	-	-	-	-	-	-	X	66	-	-	-	-
				-	-	-	-	-	-	-	-			-	-	-	-			-	-			-	-	-	-	-	-			-	-	-	-
			Saliva	-	-	-	-	-	-	-	-	-	-	-	-	-	-	-	-	-	-	-	-	-	-	-	-	-	-	X	127	13	52	-	-
				-	-	-	-	-	-	-	-			-	-	-	-			-	-	-	-	-	-	-	-	-	-			-	-	-	-
		Surface	Blood	13	80	-	-	-	-	-	-	-	-	-	-	-	-	-	-	-	-	-	-	-	-	-	-	16	53	-	-	12	54	20	74
				-	-	-	-	-	-	-	-	-	-	-	-	-	-			-	-	-	-	-	-	-	-	-	-			-	-	-	-
			Saliva	-	-	-	-	-	-	-	-	-	-	9	34	-	-	-	-	-	-	-	-	-	-	-	-	-	-	-	-	12	68	-	-
				-	-	-	-	-	-	-	-			-	-	-	-			-	-	-	-	-	-	-	-	-	-			-	-	-	-
	4	Buried	Blood	-	-	-	-	-	-	-	-	-	-	-	-	-	-	-	-	-	-	-	-	-	-	-	-	-	-	X	67	-	-	24	50
				-	-	-	-	-	-	-	-			-	-	-	-			-	-			-	-	-	-	-	-			-	-	-	-
			Saliva	13	59	-	-	-	-	-	-	-	-	-	-	-	-	-	-	-	-	-	-	-	-	-	-	-	-	X	50	-	-	-	-
				-	-	-	-	-	-	-	-			-	-	-	-			-	-			-	-	-	-	-	-			-	-	-	-
		Surface	Blood	-	-	-	-	-	-	-	-	16	69	-	-	-	-	-	-	-	-	-	-	-	-	-	-	-	-	-	-	-	-	-	-
				-	-	-	-	-	-	-	-			-	-	-	-			-	-			-	-	-	-	-	-			-	-	-	-
			Saliva	-	-	-	-	-	-	-	-	-	-	-	-	-	-	-	-	-	-	-	-	-	-	-	-	-	-	-	-	13	51	-	-
				-	-	-	-	-	-	-	-	-	-	-	-	-	-	-	-	-	-	-	-	-	-	-	-	-	-	-	-	-	-	-	-
	5	Buried	Blood	-	-	-	-	-	-	-	-	-	-	-	-	-	-	-	-	-	-	-	-	-	-	-	-	-	-	-	-	-	-	-	-
				-	-	-	-	-	-	-	-			-	-	-	-			-	-			-	-	-	-	-	-			-	-	-	-
			Saliva	-	-	-	-	-	-	-	-	-	-	-	-	-	-	-	-	-	-	-	-	-	-	-	-	-	-	-	-	-	-	-	-
				-	-	-	-	-	-	-	-			-	-	-	-			-	-			-	-	-	-	-	-	-	-	-	-	-	-
		Surface	Blood	-	-	-	-	-	-	-	-	-	-	-	-	-	-	-	-	-	-	-	-	-	-	-	-	16	51	-	-	12	53	24	56
				-	-	-	-	-	-	-	-			-	-	-	-			-	-			-	-	-	-	-	-			-	-	-	-
			Saliva	-	-	-	-	-	-	-	-	-	-	-	-	-	-	-	-	-	-	-	-	-	-	-	-	-	-	-	-	-	-	-	-
				-	-	-	-	-	-	-	-			-	-	-	-			-	-			-	-	-	-	-	-			-	-	-	-
				D8S1179		D21S11		D7S820		CSF1PO		D3S1358		TH01		D13S317		D16S539		D2S1338		D19S433		vWA		TPOX		D18S51		AMEL		D5S818		FGA
Individual	Week	Location	Sample	Alleles	Height (RFUs)	Alleles	Height (RFUs)	Alleles	Height (RFUs)	Alleles	Height (RFUs)	Alleles	Height (RFUs)	Alleles	Height (RFUs)	Alleles	Height (RFUs)	Alleles	Height (RFUs)	Alleles	Height (RFUs)	Alleles	Height (RFUs)	Alleles	Height (RFUs)	Alleles	Height (RFUs)	Alleles	Height (RFUs)	Alleles	Height (RFUs)	Alleles	Height (RFUs)	Alleles	Height (RFUs)
S.	Control		Blood	11	8514	32.2	6134	10	1454	10	3690	15	4068	9	9134	12	2875	12	9320	20	1778	13	6810	16	5346	8	4146	13	1829	X	14425	12	3410	19	1446
				13	8979	33.2	5966	11	1126			18	3402			14	2656			23	2099	14	5854	18	4833	11	2663	15	1447			13	4063	23	1101
			Saliva	11	25711	32.2	4544	10	139	10	316	15	10539	9	10803	12	1402	12	2780	20	201	13	17110	16	11495	8	3793	13	202	X	32407	12	7563	19	766
				13	19839	33.2	3423	11	117			18	6062			14	934					14	14227	18	9426	11	2951	15	148			13	7021	23	427
	1	Buried	Blood			-	-	-	-	-	-	15	110	-	-	-	-	-	-	-	-	-	-	-	-	-	-	-	-	-	-	-	-	-	-
						-	-	-	-			-	-			-	-			-	-	14	98	-	-	-	-	-	-			-	-	-	-
			Saliva	-	-	-	-	-	-	-	-	-	-	-	-	-	-	-	-	-	-	-	-	-	-	-	-	-	-	-	-	-	-	-	-
				-	-	-	-	-	-			-	-			-	-			-	-	-	-	-	-	-	-	-	-			-	-	-	-
		Surface	Blood	-	-	-	-	-	-	-	-	-	-	-	-	-	-	-	-	-	-	-	-	-	-	-	-	-	-	-	-	-	-	-	-
				-	-	-	-	-	-			-	-			-	-			-	-	-	-	-	-	-	-	-	-			-	-	-	-
			Saliva	11	15024	32.2	63	-	-	-	-	15	6407	9	761	-	-	-	-	-	-	13	8964	16	2516	8	126	-	-	X	29736	12	1789	19	58
				13	12038	33.2	49	-	-			18	3061			-	-			-	-	14	6889	18	1482	11	94	-	-			13	1469	-	-
	2	Buried	Blood	-	-	-	-	-	-	-	-	-	-	-	-	-	-	-	-	-	-	-	-	-	-	-	-	-	-	-	-	-	-	-	-
				-	-	-	-	-	-			-	-			-	-			-	-	-	-	-	-	-	-	-	-			-	-	-	-
			Saliva	-	-	-	-	-	-	-	-	-	-	-	-	-	-	-	-	-	-	-	-	-	-	-	-	-	-	-	-	-	-	-	-
				-	-	-	-	-	-			-	-			-	-			-	-	-	-	-	-	-	-	-	-			-	-	-	-
		Surface	Blood	11	434	32.2	42	10	49	-	-	15	176	9	41	12	34	12	127	20	92	13	105	16	82	-	-	-	-	X	328	12	100	19	150
				13	85	-	-	-	-			18	122			-	-			-	-	14	184	18	95	-	-	-	-			13	82	23	54
			Saliva	-	-	-	-	-	-	-	-	-	-	-	-	-	-	-	-	-	-	-	-	-	-	-	-	-	-	-	-	-	-	-	-
				-	-	-	-	-	-			-	-			-	-			-	-	-	-	-	-	11	51	-	-			-	-	-	-
	3	Buried	Blood	11	581	-	-	-	-	-	-	18	64			-	-	-	-	-	-	-	-	-	-	-	-	-	-	-	-	12	67	-	-
				13	79	-	-	-	-							-	-			-	-	-	-	-	-	-	-	-	-			13	86	-	-
			Saliva			-	-	-	-	-	-					-	-	-	-	-	-					8	94	13	50	-	-	-	-	-	-
						-	-	-	-							-	-			-	-	-	-	-	-	-	-	-	-			-	-	-	-
		Surface	Blood			-	-	-	-	-	-			9	89	-	-	-	-	-	-			16	124	-	-	-	-	X	79	12	55
						-	-	-	-							-	-			-	-					-	-	-	-			13	73	-	-
			Saliva	11	223	-	-	-	-	-	-					-	-	-	-	-	-	13	60	16	84	-	-	-	-	X	124	12	58	19	50
						-	-	-	-							-	-			-	-	14	58			-	-	-	-					23	50
	4	Buried	Blood	-	-	-	-	11	66	-	-	-	-	-	-	-	-	-	-	-	-			-	-	-	-	-	-	X	53			-	-
				-	-	-	-					-	-			-	-			-	-	-	-	-	-	-	-	-	-			13	57	-	-
			Saliva			-	-			-	-	-	-	-	-	-	-	-	-	-	-	13	104	-	-			-	-	-	-			-	-
						-	-					-	-			-	-			-	-	14	53	-	-	-	-	-	-			-	-	-	-
		Surface	Blood			-	-			-	-	-	-	-	-	-	-	-	-	-	-			-	-	-	-	-	-	-	-	-	-	19	86
						-	-					-	-			-	-			-	-			-	-	-	-	-	-			-	-	23	64
			Saliva			-	-	-	-	-	-	-	-	-	-	-	-	-	-	-	-	13	94	-	-	-	-			-	-	-	-
						-	-	-	-			-	-			-	-			-	-	-	-	-	-	-	-					-	-
	5	Buried	Blood			-	-	-	-	-	-	-	-	-	-	-	-	-	-	-	-	-	-	-	-	-	-			-	-	12	66
						-	-	-	-			-	-			-	-			-	-	-	-	-	-	-	-	-	-			-	-	-	-
			Saliva			-	-	-	-	-	-	-	-	-	-	-	-	-	-	-	-	-	-	-	-	-	-	-	-	-	-	13	58	-	-
						-	-	-	-			-	-			-	-			-	-	-	-	-	-	-	-	-	-			-	-	-	-
		Surface	Blood			-	-	-	-	-	-	-	-	-	-	-	-	-	-	-	-	-	-	-	-	-	-	-	-	-	-	12	53	-	-
						-	-	-	-			-	-			-	-			-	-	-	-	-	-	-	-	-	-			-	-	-	-
			Saliva			-	-	-	-	-	-	-	-	-	-	-	-	-	-	-	-	-	-	-	-	-	-	-	-	-	-	-	-	-	-
						-	-	-	-			-	-			-	-			-	-	-	-	-	-	-	-	-	-			-	-	-	-

## Sheet: Average height Alleles
	Averages of the heights of the alleles obtained for each marker, for the four individuals considered, during the five weeks in which the results were obtained. From week five to week ten, no genetic results were obtained.
				D8S1179	D21S11	D7S820	CSF1PO	D3S1358	TH01	D13S317	D16S539	D2S1338	D19S433	vWA	TPOX	D18S51	AMEL	D5S818	FGA
Individual	Week	Location	Sample	Height (RFUs)	Height (RFUs)	Height (RFUs)	Height (RFUs)	Height (RFUs)	Height (RFUs)	Height (RFUs)	Height (RFUs)	Height (RFUs)	Height (RFUs)	Height (RFUs)	Height (RFUs)	Height (RFUs)	Height (RFUs)	Height (RFUs)	Height (RFUs)
M	Control		Blood	15010	8619	2506	5877	7512	9361	6711	13477	3291	8928	9589	13152	3079	11210	6107	2705
				12812	7708	2086		6904	6353	5508		3222	9152	8531		2249	12623	5712	2190
			Saliva	0	63	0	0	0	68	0	0	0	0	0	0	0	0	0	0
				0	0	0		0	0	0		0	0	0		0	0	0	0
	1	Buried	Blood	247	0	0	0	154	0	0	0	0	274	194	0	0	319	122	0
				115	0	0		194	0	44		0	398	0		0	127	50	0
			Saliva	328	0	0	0	135	0	0	0	0	446	0	0	0	582	0	0
				189	0	0		101	0	0		0	511	0		0	528	0	0
		Surface	Blood	4350	790	63	86	2981	1169	540	474	76	2610	1882	1321	84	2400	1045	206
				2828	435	44		2759	705	360		51	2428	2174		0	2597	1003	89
			Saliva	0	0	0	0	0	0	0	0	0	0	0	0	0	0	0	0
				0	0	0		0	0	0		0	0	0		0	0	0	0
	2	Buried	Blood	0	0	0	0	73	0	0	0	0	0	0	0	0	0	0	0
				0	0	0		0	0	0		0	0	0		0	0	0	0
			Saliva	1431	220	0	214	985	342	100	183	167	685	445	65	302	684	172	149
				550	0	56		578	352	83		121	912	642		118	486	150	100
		Surface	Blood	67	0	0	0	64	0	0	94	0	0	0	0	0	82	0	0
				61	0	0		0	0	0		0	139	0		0	0	0	0
			Saliva	136	0	0	0	138	0	0	0	0	120	112	0	0	126	0	51
				0	0	0		102	57	0		0	0	0		0	0	0	0
	3	Buried	Blood	0	0	0	0	206	0	84	0	0	0	0	0	74	0	0	0
				0	0	0	0	0	0	0	0	0	0	0	0	0	0	0	0
			Saliva	234	0	0	0	0	72	0	0	0	163	162	74	0	167	66	0
				66	0	0		0	0	0		0	0	0	0	0	114	119	0
		Surface	Blood	0	0	0	0	0	0	161	0	0	55	84	0	0	178	76	82
				0	0	0		0	0	0		0	0	0		0	65	0	57
			Saliva	106	0	52	0	71	72	58	0	0	0	56	59	0	222	54	74
				63	0	0		0	0	0		0	0	0		0	67	91	0
	4	Buried	Blood	0	0	0	0	0	0	0	0	0	0	0	0	0	0	0	0
				0	0	0		0	0	0		0	0	0		0	0	0	0
			Saliva	51	0	0	0	0	0	0	0	0	0	0	0	0	0	69	0
				0	0	0		0	0	0		0	0	0		0	0	0	0
		Surface	Blood	0	0	0	0	0	0	0	0	0	31	0	0	0	0	0	0
				0	0	0		0	0	0		0	54	0		0	0	0	0
			Saliva	0	0	53	0	0	0	0	0	0	0	0	0	0	0	0	0
				0	0	0		0	0	0		0	0	0		0	0	0	0
	5	Buried	Blood	0	0	0	0	0	66	0	0	0	0	79	0	0	70	0	0
				0	0	0		0	0	0		0	0	0		0	0	0	0
			Saliva	0	0	0	0	0	0	0	0	0	0	0	0	0	0	0	0
				0	0	0		0	0	0		0	0	0		0	0	0	0
		Surface	Blood	0	0	0	0	0	0	0	0	0	0	0	0	0	70	0	0
				0	0	0		0	0	0		0	0	0		0	0	0	0
			Saliva	0	0	0	0	0	0	0	0	0	0	0	0	0	0	0	0
				0	0	0		0	0	0		0	0	0		0	0	0	0
Individual	Week	Location	Sample	Height (RFUs)	Height (RFUs)	Height (RFUs)	Height (RFUs)	Height (RFUs)	Height (RFUs)	Height (RFUs)	Height (RFUs)	Height (RFUs)	Height (RFUs)	Height (RFUs)	Height (RFUs)	Height (RFUs)	Height (RFUs)	Height (RFUs)	Height (RFUs)
E.	Control		Blood	12283	7126	2240	2403	8231	12977	6599	10113	1987	15090	7788	7049	2302	9170	5486	2053
				10407	6263	1794	1998	6440		4800		1434		6409		1813	9412	5159	2113
			Saliva	20551	7020	546	592	9718	18021	3393	5645	698	26227	10354	10346	894	27942	6648	1074
				15772	6232	460	545	6009		2224		537		8384		418	22996	5919	1014
	1	Buried	Blood	0	0	0	0	71	0	0	0	0	0	0	0	0	0	0	0
				0	0	0	0	0		0		0		0		0	0	0	0
			Saliva	257	69	0	0	621	308	135	61	0	768	245	71	0	335	0	0
				107	0	0	0	59		0		0		0		0	403	0	0
		Surface	Blood	13056	5702	1430	1935	8108	15674	3601	8284	1839	16494	9632	12002	1843	12057	5320	1916
				12975	5234	1099	1639	7443		2934		1696		9562		1400	11397	4676	1599
			Saliva	0	0	0	0	0	0	0	0	0	0	0	0	0	72	0	0
				128	0	0	0	0		0		0		0		0	0	0	0
	2	Buried	Blood	0	0	0	0	0	0	0	0	0	0	0	0	0	0	0	0
				0	0	0	162	0		0		0		0		0	0	0	0
			Saliva	0	0	0	0	0	0	0	0	0	0	0	0	0	0	0	0
				0	0	0	0	0		0		0		0		0	0	0	0
		Surface	Blood	410	0	0	0	278	0	0	0	0	658	79	0	77	207	0	0
				389	0	0	0	193		0		0		0		0	368	101	0
			Saliva	0	0	0	0	0	0	0	0	0	0	0	0	54	0	0	0
				0	0	0	0	0		0		0		0		0	0	0	0
	3	Buried	Blood	0	0	0	0	0	114	0	0	0	0	0	0	0	129	95	0
				0	0	0	0	0	0	0		0	0	0		0	0	0	0
			Saliva	0	0	0	0	0	0	0	0	0	0	0	0	0	110	52	0
				0	0	0	0	141		0		0	0	0		0	0	0	0
		Surface	Blood	608	0	0	0	384	94	0	0	0	1288	161	71	0	204	129	0
				346	0	0	0	245	0	0		0	0	95		0	319	197	0
			Saliva	0	0	0	0	84	0	0	0	0	0	0	0	0	0	0	0
				0	0	0	0	0		0		0	0	0		0	0	0	0
	4	Buried	Blood	0	0	0	0	0	0	0	0	0	0	0	0	0	55	0	0
				0	0	0	0	0		0		0		0		0	0	0	0
			Saliva	0	0	0	0	0	0	0	0	0	0	0	0	0	0	0	0
				0	0	0	0	0		0		0		0		0	0	0	0
		Surface	Blood	0	0	0	0	0	0	0	0	0	0	0	0	0	110	0	0
				0	0	0	0	0		0		0		0		0	0	0	0
			Saliva	83	0	0	0	0	0	0	0	0	0	0	0	0	0	0	0
				0	0	0	0	0		0		0		0		0	0	0	0
	5	Buried	Blood	0	0	0	0	0	0	0	0	0	0	0	0	0	0	79	0
				0	0	0	0	0		0		0		0		0	0	51	0
			Saliva	0	0	0	0	0	0	0	0	0	0	0	0	0	0	0	0
				0	0	0	0	0		0		0		0		0	0	0	0
		Surface	Blood	0	0	0	0	0	0	0	0	0	0	0	0	0	0	0	0
				0	0	0	0	0		0		0		0		0	0	0	0
			Saliva	0	0	0	0	0	0	0	0	0	0	0	0	0	0	0	0
				0	0	0	0	0		0		0		0		0	0	0	0
Individual	Week	Location	Sample	Height (RFUs)	Height (RFUs)	Height (RFUs)	Height (RFUs)	Height (RFUs)	Height (RFUs)	Height (RFUs)	Height (RFUs)	Height (RFUs)	Height (RFUs)	Height (RFUs)	Height (RFUs)	Height (RFUs)	Height (RFUs)	Height (RFUs)	Height (RFUs)
C.	Control		Blood	14265	5997	677	677	11667	6569	284.5	6437	1472	14727	7799	4753	677	16448	5470	1343
				11899	5490	501	583		5529	2802		557		7380	4862	562		4274	989
			Saliva	1706	670	104	234	3633	1777	1101	996	191	3011	1673	1391	282	2240	649	248
				1297	943	86	126		1108	679		355		1783	932	210		1219	233
	1	Buried	Blood	0	0	0	0	0	0	0	0	0	0	0	0	0	75	0	0
				0	0	0	0		0	0		0		0	0	0		0	0
			Saliva	650	41	0	0	595	69	0	70	0	1164	0	87	0	591	113	100
				414	92	0	0		125	101		0		76	0	0		168	91
		Surface	Blood	6908	1454	0	0	3332	1451	0	555	123	2522	3933	1895	0	6228	1128	0
				6170	1324	0	0		962	0		0		2997	1507	0		0	0
			Saliva	16034	2076	77	0	12905	3365	705	1063	65	15750	5375	2391	0	31135	3366	595
				12136	1758	55	0		2489	567		0		4734	2185	96		2706	303
	2	Buried	Blood	0	0	0	0	0	0	0	0	0	0	0	0	0	0	0	0
				0	0	0	0		0	0		0		0	0	0		0	0
			Saliva	0	0	0	0	0	0	0	0	0	0	0	0	0	52	0	0
				0	0	0	0		0	0		0		0	0	0		0	0
		Surface	Blood	467	87	0	0	403	151	0	144	0	533	245	249	0	560	174	75
				608	54	0	0		44	0		0		552	228	0		180	0
			Saliva	264	0	0	0	115	0	0	0	0	68	0	0	0	204	0	0
				72	0	0	0		0	0		0		0	0	0		0	0
	3	Buried	Blood	0	0	0	0	0	0	0	0	0	0	0	0	0	66	0	0
				0	0	0	0		0	0		0		0	0	0		0	0
			Saliva	0	0	0	0	0	0	0	0	0	0	0	0	0	127	52	0
				0	0	0	0		0	0		0	0	0	0	0		0	0
		Surface	Blood	80	0	0	0	0	0	0	0	0	0	0	0	53	0	54	74
				0	0	0	0	0	0	0		0	0	0	0	0		0	0
			Saliva	0	0	0	0	0	34	0	0	0	0	0	0	0	0	68	0
				0	0	0	0		0	0		0	0	0	0	0		0	0
	4	Buried	Blood	0	0	0	0	0	0	0	0	0	0	0	0	0	67	0	50
				0	0	0	0		0	0		0		0	0	0		0	0
			Saliva	59	0	0	0	0	0	0	0	0	0	0	0	0	50	0	0
				0	0	0	0		0	0		0		0	0	0		0	0
		Surface	Blood	0	0	0	0	69	0	0	0	0	0	0	0	0	0	0	0
				0	0	0	0		0	0		0		0	0	0		0	0
			Saliva	0	0	0	0	0	0	0	0	0	0	0	0	0	0	51	0
				0	0	0	0	0	0	0	0	0	0	0	0	0	0	0	0
	5	Buried	Blood	0	0	0	0	0	0	0	0	0	0	0	0	0	0	0	0
				0	0	0	0		0	0		0		0	0	0		0	0
			Saliva	0	0	0	0	0	0	0	0	0	0	0	0	0	0	0	0
				0	0	0	0		0	0		0		0	0	0	0	0	0
		Surface	Blood	0	0	0	0	0	0	0	0	0	0	0	0	51	0	53	56
				0	0	0	0		0	0		0		0	0	0		0	0
			Saliva	0	0	0	0	0	0	0	0	0	0	0	0	0	0	0	0
				0	0	0	0		0	0		0		0	0	0		0	0
Individual	Week	Location	Sample	Height (RFUs)	Height (RFUs)	Height (RFUs)	Height (RFUs)	Height (RFUs)	Height (RFUs)	Height (RFUs)	Height (RFUs)	Height (RFUs)	Height (RFUs)	Height (RFUs)	Height (RFUs)	Height (RFUs)	Height (RFUs)	Height (RFUs)	Height (RFUs)
S.	Control		Blood	8514	6134	1454	3690	4068	9134	2875	9320	1778	6810	5346	4146	1829	14425	3410	1446
				8979	5966	1126		3402		2656		2099	5854	4833	2663	1447		4063	1101
			Saliva	25711	4544	139	316	10539	10803	1402	2780	201	17110	11495	3793	202	32407	7563	766
				19839	3423	117		6062		934		0	14227	9426	2951	148		7021	427
	1	Buried	Blood	0	0	0	0	110	0	0	0	0	0	0	0	0	0	0	0
				0	0	0		0		0		0	98	0	0	0		0	0
			Saliva	0	0	0	0	0	0	0	0	0	0	0	0	0	0	0	0
				0	0	0		0		0		0	0	0	0	0		0	0
		Surface	Blood	0	0	0	0	0	0	0	0	0	0	0	0	0	0	0	0
				0	0	0		0		0		0	0	0	0	0		0	0
			Saliva	15024	63	0	0	6407	761	0	0	0	8964	2516	126	0	29736	1789	58
				12038	49	0		3061		0		0	6889	1482	94	0		1469	0
	2	Buried	Blood	0	0	0	0	0	0	0	0	0	0	0	0	0	0	0	0
				0	0	0		0		0		0	0	0	0	0		0	0
			Saliva	0	0	0	0	0	0	0	0	0	0	0	0	0	0	0	0
				0	0	0		0		0		0	0	0	0	0		0	0
		Surface	Blood	434	42	49	0	176	41	34	127	92	105	82	0	0	328	100	150
				85	0	0		122		0		0	184	95	0	0		82	54
			Saliva	0	0	0	0	0	0	0	0	0	0	0	0	0	0	0	0
				0	0	0		0		0		0	0	0	51	0		0	0
	3	Buried	Blood	581	0	0	0	64	0	0	0	0	0	0	0	0	0	67	0
				79	0	0		0	0	0		0	0	0	0	0		86	0
			Saliva	0	0	0	0	0	0	0	0	0	0	0	94	50	0	0	0
				0	0	0		0	0	0		0	0	0	0	0		0	0
		Surface	Blood	0	0	0	0	0	89	0	0	0	0	124	0	0	79	55	0
				0	0	0		0	0	0		0	0	0	0	0		73	0
			Saliva	223	0	0	0	0	0	0	0	0	60	84	0	0	124	58	50
				0	0	0		0	0	0		0	58	0	0	0		0	50
	4	Buried	Blood	0	0	66	0	0	0	0	0	0	0	0	0	0	53	0	0
				0	0	0		0		0		0	0	0	0	0		57	0
			Saliva	0	0	0	0	0	0	0	0	0	104	0	0	0	0	0	0
				0	0	0		0		0		0	53	0	0	0		0	0
		Surface	Blood	0	0	0	0	0	0	0	0	0	0	0	0	0	0	0	86
				0	0	0		0		0		0	0	0	0	0		0	64
			Saliva	0	0	0	0	0	0	0	0	0	94	0	0	0	0	0	0
				0	0	0		0		0		0	0	0	0	0		0	0
	5	Buried	Blood	0	0	0	0	0	0	0	0	0	0	0	0	0	0	66	0
				0	0	0		0		0		0	0	0	0	0		0	0
			Saliva	0	0	0	0	0	0	0	0	0	0	0	0	0	0	58	0
				0	0	0		0		0		0	0	0	0	0		0	0
		Surface	Blood	0	0	0	0	0	0	0	0	0	0	0	0	0	0	53	0
				0	0	0		0		0		0	0	0	0	0		0	0
			Saliva	0	0	0	0	0	0	0	0	0	0	0	0	0	0	0	0
				0	0	0		0		0		0	0	0	0	0		0	0
				D8S1179	D21S11	D7S820	CSF1PO	D3S1358	TH01	D13S317	D16S539	D2S1338	D19S433	vWA	TPOX	D18S51	AMEL	D5S818	FGA	Final (RFUs)
			BURIED BLOOD average height of alleles (RFUs)	25.55	0	1.65	5.22581	24.9143	5.625	3.2	0	0	24.8387	6.825	0	1.85	32.0333	16.825	1.25	9.3617
				D8S1179	D21S11	D7S820	CSF1PO	D3S1358	TH01	D13S317	D16S539	D2S1338	D19S433	vWA	TPOX	D18S51	AMEL	D5S818	FGA
			BURIED SALIVA average height of alleles (RFUs)	110.366	10.2927	1.36585	7.13333	92.1111	39.625	10.2195	15.7	7.02439	161.121	38.2927	12.6129	11.4634	148.656	24.8537	10.7317	43.8481
				D8S1179	D21S11	D7S820	CSF1PO	D3S1358	TH01	D13S317	D16S539	D2S1338	D19S433	vWA	TPOX	D18S51	AMEL	D5S818	FGA
			SURFACE BLOOD average height of alleles (RFUs)	1311.63	397.947	70.6579	130.714	758.771	679.333	200.789	509.368	102.026	874.226	834.132	616.893	90.9737	1284.45	380.158	117.158	522.452
				D8S1179	D21S11	D7S820	CSF1PO	D3S1358	TH01	D13S317	D16S539	D2S1338	D19S433	vWA	TPOX	D18S51	AMEL	D5S818	FGA
			SURFACE SALIVA average height of alleles (RFUs)	1407.67	98.65	5.925	0	635.639	218.645	33.25	50.619	1.625	969.788	358.975	163.533	3.75	1989.87	241.3	29.525	388.048

## Sheet: SMTable 1. Allelic loss
	S.M.Table 1.
	Allelic loss during the ten weeks, considering the biological sex, the locations of the samples (buried vs surface), and the type of samples (blood vs saliva).
	SubjectID	Sex	Buried_Blood_week1	Buried_Blood_week2	Buried_Blood_week3	Buried_Blood_week4	Buried_Blood_week5	Buried_Blood_week6	Buried_Blood_week7	Buried_Blood_week8	Buried_Blood_week9	Buried_Blood_week10	Buried_Saliva_week1	Buried_Saliva_week2	Buried_Saliva_week3	Buried_Saliva_week4	Buried_Saliva_week5	Buried_Saliva_week6	Buried_Saliva_week7	Buried_Saliva_week8	Buried_Saliva_week9	Buried_Saliva_week10	Surface_Blood_week1	Surface_Blood_week2	Surface_Blood_week3	Surface_Blood_week4	Surface_Blood_week5	Surface_Blood_week6	Surface_Blood_week7	Surface_Blood_week8	Surface_Blood_week9	Surface_Blood_week10	Surface_Saliva_week1	Surface_Saliva_week2	Surface_Saliva_week3	Surface_Saliva_week4	Surface_Saliva_week5	Surface_Saliva_week6	Surface_Saliva_week7	Surface_Saliva_week8	Surface_Saliva_week9	Surface_Saliva_week10
	C	Woman	30	32	30	29	32	32	32	32	32	32	12	30	29	29	32	32	32	32	32	32	11	11	28	30	29	32	32	32	32	32	4	24	30	31	32	32	32	32	32	32
	S	Woman	30	32	27	28	31	32	32	32	32	32	32	32	30	30	31	32	32	32	32	32	32	10	26	30	31	32	32	32	32	32	13	32	23	31	32	32	32	32	32	32
	M	Man	20	31	29	32	29	32	32	32	32	32	24	2	22	30	32	32	32	32	32	32	1	25	24	30	31	32	32	32	32	32	32	32	32	32	32	32	32	32	32	32
	E	Man	31	31	29	31	32	32	32	32	32	32	15	32	29	32	32	32	32	32	32	32	0	21	18	31	32	32	32	32	32	32	30	31	31	31	32	32	32	32	32	32
			Buried_Blood_week1	Buried_Blood_week2	Buried_Blood_week3	Buried_Blood_week4	Buried_Blood_week5	Buried_Blood_week6	Buried_Blood_week7	Buried_Blood_week8	Buried_Blood_week9	Buried_Blood_week10	Buried_Saliva_week1	Buried_Saliva_week2	Buried_Saliva_week3	Buried_Saliva_week4	Buried_Saliva_week5	Buried_Saliva_week6	Buried_Saliva_week7	Buried_Saliva_week8	Buried_Saliva_week9	Buried_Saliva_week10	Surface_Blood_week1	Surface_Blood_week2	Surface_Blood_week3	Surface_Blood_week4	Surface_Blood_week5	Surface_Blood_week6	Surface_Blood_week7	Surface_Blood_week8	Surface_Blood_week9	Surface_Blood_week10	Surface_Saliva_week1	Surface_Saliva_week2	Surface_Saliva_week3	Surface_Saliva_week4	Surface_Saliva_week5	Surface_Saliva_week6	Surface_Saliva_week7	Surface_Saliva_week8	Surface_Saliva_week9	Surface_Saliva_week10
			27.75	31.5	28.75	30	31	32	32	32	32	32	20.75	24	27.5	30.25	31.75	32	32	32	32	32	11	16.75	24	30.25	30.75	32	32	32	32	32	19.75	29.75	29	31.25	32	32	32	32	32	32
			Standard Deviation	Standard Deviation	Standard Deviation	Standard Deviation	Standard Deviation	Standard Deviation	Standard Deviation	Standard Deviation	Standard Deviation	Standard Deviation	Standard Deviation	Standard Deviation	Standard Deviation	Standard Deviation	Standard Deviation	Standard Deviation	Standard Deviation	Standard Deviation	Standard Deviation	Standard Deviation	Standard Deviation	Standard Deviation	Standard Deviation	Standard Deviation	Standard Deviation	Standard Deviation	Standard Deviation	Standard Deviation	Standard Deviation	Standard Deviation	Standard Deviation	Standard Deviation	Standard Deviation	Standard Deviation	Standard Deviation	Standard Deviation	Standard Deviation	Standard Deviation	Standard Deviation	Standard Deviation
			5.18813	0.57735	1.25831	1.82574	1.41421	0	0	0	0	0	9.06918	14.6969	3.69685	1.25831	0.5	0	0	0	0	0	14.8549	7.41058	4.32049	0.5	1.25831	0	0	0	0	0	13.5247	3.86221	4.08248	0.5	0	0	0	0	0	0
											13.5247	3.86221	4.08248	0.5	0	0	0	0	0	0
		week	Blood Buried (Allelic Loss Mean (M))	Blood Buried (Allelic Loss Standard Deviation (SD))	Saliva Buried (Allelic Loss M)	Saliva Buried (Allelic Loss SD)	Blood Surface (Allelic Loss M)	Blood Surface (Allelic Loss SD)	Saliva Surface (Allelic Loss M)	Saliva Surface (Allelic Loss SD)
		1	27.75	5.18813	20.75	9.06918	11	14.8549	19.75	13.5247
		2	31.5	0.57735	24	14.6969	16.75	7.41058	29.75	3.86221
		3	28.75	1.25831	27.5	3.69685	24	4.32049	29	4.08248
		4	30	1.82574	30.25	1.25831	30.25	0.5	31.25	0.5
		5	31	1.41421	31.75	0.5	30.75	1.25831	32	0
		6	32	0	32	0	32	0	32	0
		7	32	0	32	0	32	0	32	0
		8	32	0	32	0	32	0	32	0
		9	32	0	32	0	32	0	32	0
		10	32	0	32	0	32	0	32	0

## Sheet: S.M.Table 2
	S.M.Table 2.
	Repeated Measures ANOVA
	Sphericity Correction was not performed since it is not possible with only two levels.
	The colour red indicates significant results, considering a p-value=0.05.
	S.M.Table 2.
	Within Subjects Effects
	Cases	Sum of Squares	df	Mean Square	F-statistics	p		Mean Square is an estimate of variance. It measures the variability or size of the effect of a factor in the analysis. Two measures were studied:
	Location	84.10	1.000	84.100	4.102	0.180		1. Factor Mean Square: Measures the variability caused by the effect of the factor (e.g., the difference between the means of the weeks).
	Location ✻ Biological Sex	40.00	1.000	40.000	1.951	0.297		2. Mean Square of Error or Residuals: Measures the variability that is not explained by the model, i.e., the ‘noise’ or random variance.
	Residuals	41.00	2.000	20.500
	Sample type	19.60	1.000	19.600	3.881	0.188
	Sample type ✻ Biological Sex	19.60	1.000	19.600	3.881	0.188
	Residuals	10.10	2.000	5.050
	Time	2,384.73	9.000	264.969	12.554	< .001
	Time ✻ Biological Sex	19.28	9.000	2.142	0.101	0.999
	Residuals	379.90	18.000	21.106
	Location ✻ Sample type	193.60	1.000	193.600	18.888	0.049
	Location ✻ Sample type ✻ Biological Sex	90.00	1.000	90.000	8.780	0.098
	Residuals	20.50	2.000	10.250
	Location ✻ Time	333.03	9.000	37.003	4.086	0.005
	Location ✻ Time ✻ Biological Sex	221.88	9.000	24.653	2.722	0.034
	Residuals	163.00	18.000	9.056
	Sample type ✻ Time	32.52	9.000	3.614	0.295	0.967
	Sample type ✻ Time ✻ Biological Sex	618.77	9.000	68.753	5.615	< .001
	Residuals	220.40	18.000	12.244
	Location ✻ Sample type ✻ Time	522.53	9.000	58.058	4.012	0.006
	Location ✻ Sample type ✻ Time ✻ Biological Sex	417.88	9.000	46.431	3.208	0.017
	Residuals	260.50	18.000	14.472
	Note. Sphericity corrections not available for factors with 2 levels.
	Note. Type III Sum of Squares

## Sheet: S.M.Table3
	S.M.Table 3.
	Repeated Measures ANOVA
	S.M.Table3
	Between Subjects Effects
	Cases	Sum of Squares	df	Mean Square	F-statistics	p		Mean Square is an estimate of variance. It measures the variability or size of the effect of a factor in the analysis. Two measures were studied:
	Biological Sex	0.100	1	0.100	0.005	0.949		1. Factor Mean Square: Measures the variability caused by the effect of the factor (e.g., the difference between the means of the weeks).
	Residuals	38.600	2	19.300				2. Mean Square of Error or Residuals: Measures the variability that is not explained by the model, i.e., the ‘noise’ or random variance.
	Note. Type III Sum of Squares

## Sheet: S.M.Table4. 
	S.M.Table 4.
	Repeated Measures ANOVA
	Repeated Measures ANOVA
	S.M.Table 4.
	Descriptives plots

## Sheet: S.M.Table5
	S.M.Table 5.
	Post Hoc Tests
	S.M.Table 5.
	Post Hoc Comparisons - Time
				Mean Difference	SE	df	t	pbonf		Mean Difference represents the difference between the means of two groups being compared. It refers to the difference between the mean genetic information loss of one group and the mean genetic information loss of another group.
	Week1		Week2	-5.625	3.068	2	-1.833	1.000
			Week3	-7.438	3.815	2	-1.950	1.000
			Week4	-10.563	3.131	2	-3.374	1.000
			Week5	-11.500	3.147	2	-3.654	1.000
			Week6	-12.125	3.127	2	-3.877	1.000
			Week7	-12.125	3.127	2	-3.877	1.000
			Week8	-12.125	3.127	2	-3.877	1.000
			Week9	-12.125	3.127	2	-3.877	1.000
			Week10	-12.125	3.127	2	-3.877	1.000
	Week2		Week3	-1.813	2.001	2	-0.906	1.000
			Week4	-4.938	1.602	2	-3.082	1.000
			Week5	-5.875	1.428	2	-4.114	1.000
			Week6	-6.500	1.661	2	-3.914	1.000
			Week7	-6.500	1.661	2	-3.914	1.000
			Week8	-6.500	1.661	2	-3.914	1.000
			Week9	-6.500	1.661	2	-3.914	1.000
			Week10	-6.500	1.661	2	-3.914	1.000
	Week3		Week4	-3.125	0.690	2	-4.527	1.000
			Week5	-4.063	0.732	2	-5.553	1.000
			Week6	-4.688	0.687	2	-6.818	0.729
			Week7	-4.688	0.687	2	-6.818	0.729
			Week8	-4.688	0.687	2	-6.818	0.729
			Week9	-4.688	0.687	2	-6.818	0.729
			Week10	-4.688	0.687	2	-6.818	0.729
	Week4		Week5	-0.938	0.187	2	-5.000	1.000
			Week6	-1.563	0.062	2	-25.000	0.056
			Week7	-1.563	0.062	2	-25.000	0.056
			Week8	-1.563	0.062	2	-25.000	0.056
			Week9	-1.563	0.062	2	-25.000	0.056
			Week10	-1.563	0.062	2	-25.000	0.056
	Week5		Week6	-0.625	0.250	2	-2.500	1.000
			Week7	-0.625	0.250	2	-2.500	1.000
			Week8	-0.625	0.250	2	-2.500	1.000
			Week9	-0.625	0.250	2	-2.500	1.000
			Week10	-0.625	0.250	2	-2.500	1.000
	Week6		Week7	0.000	0.000	2	NaN	NaN
			Week8	0.000	0.000	2	NaN	NaN
			Week9	0.000	0.000	2	NaN	NaN
			Week10	0.000	0.000	2	NaN	NaN
	Week7		Week8	0.000	0.000	2	NaN	NaN
			Week9	0.000	0.000	2	NaN	NaN
			Week10	0.000	0.000	2	NaN	NaN
	Week8		Week9	0.000	0.000	2	NaN	NaN
			Week10	0.000	0.000	2	NaN	NaN
	Week9		Week10	0.000	0.000	2	NaN	NaN
	Note. P-value adjusted for comparing a family of 35 estimates.
	Note. Results are averaged over the levels of: Biological Sex, Sample type, Location

## Sheet: S.M.Table6
	S.M.Table 6.
	Post Hoc Tests
	S.M.Table 6.
	Post Hoc Comparisons - Location ✻ Sample type
				Mean Difference	SE	df	t	pbonf		Mean Difference represents the difference between the means of two groups being compared. It refers to the difference between the mean genetic information loss of one group and the mean genetic information loss of another group.
	Buried, Blood	Surface, Blood		3.650	0.816	2	4.472	0.279
		Buried, Saliva		1.500	0.832	2	1.803	1.000
		Surface, Saliva		0.750	0.567	2	1.323	1.000
	Surface, Blood	Buried, Saliva		-2.150	0.978	2	-2.199	0.954
		Surface, Saliva		-2.900	0.269	2	-10.770	0.051
	Buried, Saliva	Surface, Saliva		-0.750	0.933	2	-0.804	1.000
	Note. P-value adjusted for comparing a family of 6 estimates.
	Note. Results are averaged over the levels of: Biological Sex, Time

## Sheet: S.M.Table7
	S.M.Table 7.
	Post Hoc Tests
	The colour red indicates significant results, considering a p-value=0.05.
	S.M.Table 7.
	Post Hoc Comparisons - Location ✻ Time
			Mean Difference	SE	df	t	pbonf		Mean Difference represents the difference between the means of two groups being compared. It refers to the difference between the mean genetic information loss of one group and the mean genetic information loss of another group.
	Buried, Week1	Surface, Week1	9.000	1.346	2	6.685	1.000
		Buried, Week2	-3.375	4.267	2	-0.791	1.000
		Surface, Week2	1.125	1.790	2	0.629	1.000
		Buried, Week3	-3.750	2.850	2	-1.316	1.000
		Surface, Week3	-2.125	3.760	2	-0.565	1.000
		Buried, Week4	-5.750	2.500	2	-2.300	1.000
		Surface, Week4	-6.375	2.503	2	-2.547	1.000
		Buried, Week5	-7.000	2.761	2	-2.535	1.000
		Surface, Week5	-7.000	2.250	2	-3.111	1.000
		Buried, Week6	-7.625	2.503	2	-3.046	1.000
		Surface, Week6	-7.625	2.503	2	-3.046	1.000
		Buried, Week7	-7.625	2.503	2	-3.046	1.000
		Surface, Week7	-7.625	2.503	2	-3.046	1.000
		Buried, Week8	-7.625	2.503	2	-3.046	1.000
		Surface, Week8	-7.625	2.503	2	-3.046	1.000
		Buried, Week9	-7.625	2.503	2	-3.046	1.000
		Surface, Week9	-7.625	2.503	2	-3.046	1.000
		Buried, Week10	-7.625	2.503	2	-3.046	1.000
		Surface, Week10	-7.625	2.503	2	-3.046	1.000
	Surface, Week1	Buried, Week2	-12.375	5.410	2	-2.288	1.000
		Surface, Week2	-7.875	2.886	2	-2.729	1.000
		Buried, Week3	-12.750	4.191	2	-3.042	1.000
		Surface, Week3	-11.125	4.901	2	-2.270	1.000
		Buried, Week4	-14.750	3.783	2	-3.899	1.000
		Surface, Week4	-15.375	3.769	2	-4.080	1.000
		Buried, Week5	-16.000	4.070	2	-3.931	1.000
		Surface, Week5	-16.000	3.536	2	-4.525	1.000
		Buried, Week6	-16.625	3.769	2	-4.411	1.000
		Surface, Week6	-16.625	3.769	2	-4.411	1.000
		Buried, Week7	-16.625	3.769	2	-4.411	1.000
		Surface, Week7	-16.625	3.769	2	-4.411	1.000
		Buried, Week8	-16.625	3.769	2	-4.411	1.000
		Surface, Week8	-16.625	3.769	2	-4.411	1.000
		Buried, Week9	-16.625	3.769	2	-4.411	1.000
		Surface, Week9	-16.625	3.769	2	-4.411	1.000
		Buried, Week10	-16.625	3.769	2	-4.411	1.000
		Surface, Week10	-16.625	3.769	2	-4.411	1.000
	Buried, Week2	Surface, Week2	4.500	4.419	2	1.018	1.000
		Buried, Week3	-0.375	2.918	2	-0.129	1.000
		Surface, Week3	1.250	4.825	2	0.259	1.000
		Buried, Week4	-2.375	3.634	2	-0.654	1.000
		Surface, Week4	-3.000	3.758	2	-0.798	1.000
		Buried, Week5	-3.625	3.412	2	-1.062	1.000
		Surface, Week5	-3.625	3.625	2	-1.000	1.000
		Buried, Week6	-4.250	3.758	2	-1.131	1.000
		Surface, Week6	-4.250	3.758	2	-1.131	1.000
		Buried, Week7	-4.250	3.758	2	-1.131	1.000
		Surface, Week7	-4.250	3.758	2	-1.131	1.000
		Buried, Week8	-4.250	3.758	2	-1.131	1.000
		Surface, Week8	-4.250	3.758	2	-1.131	1.000
		Buried, Week9	-4.250	3.758	2	-1.131	1.000
		Surface, Week9	-4.250	3.758	2	-1.131	1.000
		Buried, Week10	-4.250	3.758	2	-1.131	1.000
		Surface, Week10	-4.250	3.758	2	-1.131	1.000
	Surface, Week2	Buried, Week3	-4.875	1.875	2	-2.600	1.000
		Surface, Week3	-3.250	2.016	2	-1.612	1.000
		Buried, Week4	-6.875	1.152	2	-5.966	1.000
		Surface, Week4	-7.500	1.075	2	-6.975	1.000
		Buried, Week5	-8.125	1.505	2	-5.398	1.000
		Surface, Week5	-8.125	0.976	2	-8.322	1.000
		Buried, Week6	-8.750	1.075	2	-8.137	1.000
		Surface, Week6	-8.750	1.075	2	-8.137	1.000
		Buried, Week7	-8.750	1.075	2	-8.137	1.000
		Surface, Week7	-8.750	1.075	2	-8.137	1.000
		Buried, Week8	-8.750	1.075	2	-8.137	1.000
		Surface, Week8	-8.750	1.075	2	-8.137	1.000
		Buried, Week9	-8.750	1.075	2	-8.137	1.000
		Surface, Week9	-8.750	1.075	2	-8.137	1.000
		Buried, Week10	-8.750	1.075	2	-8.137	1.000
		Surface, Week10	-8.750	1.075	2	-8.137	1.000
	Buried, Week3	Surface, Week3	1.625	1.957	2	0.831	1.000
		Buried, Week4	-2.000	0.791	2	-2.530	1.000
		Surface, Week4	-2.625	0.910	2	-2.885	1.000
		Buried, Week5	-3.250	0.500	2	-6.500	1.000
		Surface, Week5	-3.250	0.901	2	-3.606	1.000
		Buried, Week6	-3.875	0.910	2	-4.258	1.000
		Surface, Week6	-3.875	0.910	2	-4.258	1.000
		Buried, Week7	-3.875	0.910	2	-4.258	1.000
		Surface, Week7	-3.875	0.910	2	-4.258	1.000
		Buried, Week8	-3.875	0.910	2	-4.258	1.000
		Surface, Week8	-3.875	0.910	2	-4.258	1.000
		Buried, Week9	-3.875	0.910	2	-4.258	1.000
		Surface, Week9	-3.875	0.910	2	-4.258	1.000
		Buried, Week10	-3.875	0.910	2	-4.258	1.000
		Surface, Week10	-3.875	0.910	2	-4.258	1.000
	Surface, Week3	Buried, Week4	-3.625	1.505	2	-2.408	1.000
		Surface, Week4	-4.250	1.425	2	-2.982	1.000
		Buried, Week5	-4.875	1.526	2	-3.195	1.000
		Surface, Week5	-4.875	1.700	2	-2.867	1.000
		Buried, Week6	-5.500	1.425	2	-3.859	1.000
		Surface, Week6	-5.500	1.425	2	-3.859	1.000
		Buried, Week7	-5.500	1.425	2	-3.859	1.000
		Surface, Week7	-5.500	1.425	2	-3.859	1.000
		Buried, Week8	-5.500	1.425	2	-3.859	1.000
		Surface, Week8	-5.500	1.425	2	-3.859	1.000
		Buried, Week9	-5.500	1.425	2	-3.859	1.000
		Surface, Week9	-5.500	1.425	2	-3.859	1.000
		Buried, Week10	-5.500	1.425	2	-3.859	1.000
		Surface, Week10	-5.500	1.425	2	-3.859	1.000
	Buried, Week4	Surface, Week4	-0.625	0.125	2	-5.000	1.000
		Buried, Week5	-1.250	0.354	2	-3.536	1.000
		Surface, Week5	-1.250	0.250	2	-5.000	1.000
		Buried, Week6	-1.875	0.125	2	-15.000	0.640
		Surface, Week6	-1.875	0.125	2	-15.000	0.640
		Buried, Week7	-1.875	0.125	2	-15.000	0.640
		Surface, Week7	-1.875	0.125	2	-15.000	0.640
		Buried, Week8	-1.875	0.125	2	-15.000	0.640
		Surface, Week8	-1.875	0.125	2	-15.000	0.640
		Buried, Week9	-1.875	0.125	2	-15.000	0.640
		Surface, Week9	-1.875	0.125	2	-15.000	0.640
		Buried, Week10	-1.875	0.125	2	-15.000	0.640
		Surface, Week10	-1.875	0.125	2	-15.000	0.640
	Surface, Week4	Buried, Week5	-0.625	0.451	2	-1.387	1.000
		Surface, Week5	-0.625	0.280	2	-2.236	1.000
		Buried, Week6	-1.250	0.000	2	-∞	< .001
		Surface, Week6	-1.250	0.000	2	-∞	< .001
		Buried, Week7	-1.250	0.000	2	-∞	< .001
		Surface, Week7	-1.250	0.000	2	-∞	< .001
		Buried, Week8	-1.250	0.000	2	-∞	< .001
		Surface, Week8	-1.250	0.000	2	-∞	< .001
		Buried, Week9	-1.250	0.000	2	-∞	< .001
		Surface, Week9	-1.250	0.000	2	-∞	< .001
		Buried, Week10	-1.250	0.000	2	-∞	< .001
		Surface, Week10	-1.250	0.000	2	-∞	< .001
	Buried, Week5	Surface, Week5	0.000	0.559	2	0.000	1.000
		Buried, Week6	-0.625	0.451	2	-1.387	1.000
		Surface, Week6	-0.625	0.451	2	-1.387	1.000
		Buried, Week7	-0.625	0.451	2	-1.387	1.000
		Surface, Week7	-0.625	0.451	2	-1.387	1.000
		Buried, Week8	-0.625	0.451	2	-1.387	1.000
		Surface, Week8	-0.625	0.451	2	-1.387	1.000
		Buried, Week9	-0.625	0.451	2	-1.387	1.000
		Surface, Week9	-0.625	0.451	2	-1.387	1.000
		Buried, Week10	-0.625	0.451	2	-1.387	1.000
		Surface, Week10	-0.625	0.451	2	-1.387	1.000
	Surface, Week5	Buried, Week6	-0.625	0.280	2	-2.236	1.000
		Surface, Week6	-0.625	0.280	2	-2.236	1.000
		Buried, Week7	-0.625	0.280	2	-2.236	1.000
		Surface, Week7	-0.625	0.280	2	-2.236	1.000
		Buried, Week8	-0.625	0.280	2	-2.236	1.000
		Surface, Week8	-0.625	0.280	2	-2.236	1.000
		Buried, Week9	-0.625	0.280	2	-2.236	1.000
		Surface, Week9	-0.625	0.280	2	-2.236	1.000
		Buried, Week10	-0.625	0.280	2	-2.236	1.000
		Surface, Week10	-0.625	0.280	2	-2.236	1.000
	Buried, Week6	Surface, Week6	0.000	0.000	2	NaN	NaN
		Buried, Week7	0.000	0.000	2	NaN	NaN
		Surface, Week7	0.000	0.000	2	NaN	NaN
		Buried, Week8	0.000	0.000	2	NaN	NaN
		Surface, Week8	0.000	0.000	2	NaN	NaN
		Buried, Week9	0.000	0.000	2	NaN	NaN
		Surface, Week9	0.000	0.000	2	NaN	NaN
		Buried, Week10	0.000	0.000	2	NaN	NaN
		Surface, Week10	0.000	0.000	2	NaN	NaN
	Surface, Week6	Buried, Week7	0.000	0.000	2	NaN	NaN
		Surface, Week7	0.000	0.000	2	NaN	NaN
		Buried, Week8	0.000	0.000	2	NaN	NaN
		Surface, Week8	0.000	0.000	2	NaN	NaN
		Buried, Week9	0.000	0.000	2	NaN	NaN
		Surface, Week9	0.000	0.000	2	NaN	NaN
		Buried, Week10	0.000	0.000	2	NaN	NaN
		Surface, Week10	0.000	0.000	2	NaN	NaN
	Buried, Week7	Surface, Week7	0.000	0.000	2	NaN	NaN
		Buried, Week8	0.000	0.000	2	NaN	NaN
		Surface, Week8	0.000	0.000	2	NaN	NaN
		Buried, Week9	0.000	0.000	2	NaN	NaN
		Surface, Week9	0.000	0.000	2	NaN	NaN
		Buried, Week10	0.000	0.000	2	NaN	NaN
		Surface, Week10	0.000	0.000	2	NaN	NaN
	Surface, Week7	Buried, Week8	0.000	0.000	2	NaN	NaN
		Surface, Week8	0.000	0.000	2	NaN	NaN
		Buried, Week9	0.000	0.000	2	NaN	NaN
		Surface, Week9	0.000	0.000	2	NaN	NaN
		Buried, Week10	0.000	0.000	2	NaN	NaN
		Surface, Week10	0.000	0.000	2	NaN	NaN
	Buried, Week8	Surface, Week8	0.000	0.000	2	NaN	NaN
		Buried, Week9	0.000	0.000	2	NaN	NaN
		Surface, Week9	0.000	0.000	2	NaN	NaN
		Buried, Week10	0.000	0.000	2	NaN	NaN
		Surface, Week10	0.000	0.000	2	NaN	NaN
	Surface, Week8	Buried, Week9	0.000	0.000	2	NaN	NaN
		Surface, Week9	0.000	0.000	2	NaN	NaN
		Buried, Week10	0.000	0.000	2	NaN	NaN
		Surface, Week10	0.000	0.000	2	NaN	NaN
	Buried, Week9	Surface, Week9	0.000	0.000	2	NaN	NaN
		Buried, Week10	0.000	0.000	2	NaN	NaN
		Surface, Week10	0.000	0.000	2	NaN	NaN
	Surface, Week9	Buried, Week10	0.000	0.000	2	NaN	NaN
		Surface, Week10	0.000	0.000	2	NaN	NaN
	Buried, Week10	Surface, Week10	0.000	0.000	2	NaN	NaN
	Note. P-value adjusted for comparing a family of 145 estimates.
	Note. Results are averaged over the levels of: Biological Sex, Sample type

[truncated: 3 more sheets: S.M.Table8, S.M.Table9 , S.M.Table10]
